# Supplementary material for: The Absence of Extracellular Cold-Inducible RNA-Binding Protein (eCIRP) Promotes Pro-Angiogenic Microenvironmental Conditions and Angiogenesis in Muscle Tissue Ischemia
Source: Int J Mol Sci. 2021 Aug 31;22(17):9484. doi: 10.3390/ijms22179484 (PMC8431021; doi:10.3390/ijms22179484)
Supplement: Supplementary file 1 [file ijms-22-09484-s001.zip]

Archive with 1 entries (1 files):
- ijms-1323177-supplementary.pdf
